# Supplementary material for: Nutritional Content of Non-Dairy Frozen Desserts
Source: Nutrients. 2022 Oct 6;14(19):4150. doi: 10.3390/nu14194150 (PMC9571912; doi:10.3390/nu14194150)
Supplement: Supplementary file 1 [file nutrients-14-04150-s001.zip]

Archive with 1 entries (1 files):
- nutrients-1885944-supplementary.pdf
